# Supplementary material for: Serum Vitamin D3 Concentration, Sleep, and Cognitive Impairment among Older Adults in China
Source: Nutrients. 2023 Sep 28;15(19):4192. doi: 10.3390/nu15194192 (PMC10574235; doi:10.3390/nu15194192)
Supplement: Supplementary file 1 [file nutrients-15-04192-s001.zip]

Archive with 1 entries (1 files):
- nutrients-2593765-supplementary.pdf
